# Supplementary material for: Ancient Mitogenomes Reveal the Maternal Genetic History of East Asian Dogs
Source: Mol Biol Evol. 2024 Mar 20;41(4):msae062. doi: 10.1093/molbev/msae062 (PMC11003542; doi:10.1093/molbev/msae062)
Supplement: msae062_Supplementary_Data [file msae062_supplementary_data.zip]

Archive with 10 entries (10 files):
- supplementary fig. S1.pdf
- supplementary fig. S2.pdf
- supplementary fig. S3.pdf
- supplementary fig. S4.pdf
- supplementary fig. S5.pdf
- supplementary fig. S6.pdf
- supplementary table S1. Sample_Information.xlsx
- supplementary table S2. Selected modern and ancient samples.xlsx
- supplementary table S4. Bayesian tipdating for Haerbin individuals.xlsx
- supplementary_table_S3._Haplogroup_comparison.pdf
