# Supplementary material for: Ancient Mitogenomes Reveal the Maternal Genetic History of East Asian Dogs
Source: Mol Biol Evol. 2024 Mar 20;41(4):msae062. doi: 10.1093/molbev/msae062 (PMC11003542; doi:10.1093/molbev/msae062)
Supplement: msae062_Supplementary_Data [file msae062_supplementary_data.zip › supplementary table S1. Sample_Information.xlsx]

## Sheet: Sheet1
supplementary table S1. Ancient samples in this Study.
No.	Library_ID	Sample	Species	Province	Site	Origin label	Tissue	Powder (mg)	Lib style	Coverage	N number	N rate (%)	Contamination rate (%)		Haplogroup	Longitude	Latitude	2 Sigma calibrated age at 95% probability (Cal BP)	Age (BP)	References
													mean	95% CI
1	L3278	C2200	Wolf	Shaanxi	Quanhucun	H165:2	Calcaneus	78.6	DS.no UDG	51.3309	56	0.334788	0.0391499	0.01-0.9	M	109.87	34.5432	5189-5053 &	5121 &	This study
2	L3280	C718	Dog	Gansu	Shannashuza	2013 MCSI T0207H135	Cutting bone	38	DS.no UDG	49.2644	207	1.23752	0.0480932	0.01-1.09	A1b3	104.094	34.4939	4823-4570 *	4696.5 *	This study
3	L3281	C732	Dog	Qinghai	Jinchankou	12HJ T1104② A1094	Cutting bone	46.8	DS.no UDG	61.574	42	0.251091	0.0391437	0.01-0.82	A1b3	102.54	36.9198	4085-3899 &	3992 &	This study
4	L4386	C706	Dog	Qinghai	Yangqu	YQ①②	Cutting bone	13.8	DS.half UDG	70.3528	6	0.0358702	0.0916849	0.01-1.95	A3	100.243	35.699	3893-3726	3840	This study
5	L4389	C724	Dog	Qinghai	Jinchankou	A373	Cutting bone	34	DS.half UDG	57.5138	16	0.0956537	0.0273595	0-0.64	A1b3	102.54	36.9198			This study
6	L4391	C733	Dog	Qinghai	Jinchankou	12HJ T1102 F2① A1538	Cutting bone	44.7	DS.half UDG	125.556	3	0.0179351	0.0038308	0-0.09	C	102.54	36.9198			This study
7	L6013	C3124	Dog	Xizang	Butaxiongqu	2013XNB-6	Petrous	86.7	DS.full UDG	843.064	6	0.0358702	0.00361725	0-0.07	A1a	90.852	31.9791	2645-2489	2567	This study
8	L7882	C4288	Dog	Xinjiang	Qiongkeke	2002YNQM27	Tooth	95.1	DS.full UDG	270.834	34	0.203264	0.00531412	0-0.12	B2	82.3762	43.8158			This study
9	L8948	C2226	Dog	Shaanxi	Xinjie	G4:28	Ulna	98	SS.full UDG	479.343	343	2.05058	0	0-0.12	A4	109.165	34.2492	4865-4813 *	4839 *	This study
10	V0134	C5225	Dog	Xizang	Dama	2018SCDK1:③:6	Petrous	96	DS.half UDG	264.842	3	0.0179351	0.1	0.01-0.42	A1a	92.206	28.6463	1715-1619	1653	This study
11	V0135	C5365	Dog	Xizang	Sangdalongguo	2018ZSEM16	Petrous	111	DS.half UDG	590.316	6	0.0358702	0	0-0.09	A1a	79.8093	31.4802	1928-1830	1879	This study
12	V0136	C5372	Dog	Xizang	Sangdalongguo	2018ZSEM5	Petrous	130	DS.half UDG	134.403	3	0.0179351	0.01	0-0.3	A1a	79.8093	31.4802	1718-1620	1654	This study
13	V0206	C3008	Dog	Gansu	Dabaozishan	05LXD II T0109 M2003	Vertebra	102	DS.full UDG	159.778	83	0.496204	0.145151	0.03-3.16	A1a	105.28	34.2152	2738-2517	2629	This study
14	V0265	C6569	Dog	Zhejiang	Jingtoushan	T510⑰	Petrous	33.3	SS.no UDG	66.3586	150	0.896754	0.126744	0.02-2.89	A2c	121.371	30.0306	8341-8186	8264	This study
15	V0269	C6570	Dog	Zhejiang	Jingtoushan	T508⑱	Petrous	61.5	SS.no UDG	143.527	17	0.101632	0.508629	0.08-11.25	A1b	121.371	30.0306	5934-5757	5904	This study
16	V0375	C2235	Dog	Shaanxi	Xinjie	H277:1	Petrous	86	DS.full UDG	326.03	32	0.191307	2.96725	0.44-23.96	A4	109.165	34.2492			This study
17	V0377	C2237	Dog	Shaanxi	Xinjie	G4:9	Petrous	93	DS.full UDG	387.888	20	0.119567	0.0231833	0-0.52	A1b2	109.165	34.2492			This study
18	V0378	C2239	Dog	Shaanxi	Xinjie	H335:10	Petrous	66	DS.full UDG	510.872	15	0.0896754	0.466048	0.07-9.54	A1b2	109.165	34.2492			This study
19	V0489	C5443	Dog	Shaanxi	Shimao	F1:D384	Tooth	45.3	SS.full UDG	73.1166	2	0.0119567	0.0109174	0-0.27	A2c	110.32	38.5714	3962-3835	3877	This study
20	V0492	C5489	Dog	Hebei	Xinglong	2018KXIIT0906F8②	Tooth	56.4	SS.full UDG	68.2182	7	0.0418485	0.578129	0.07-3.59	A3	114.617	42.1154	8541-8407	8460	This study
21	V0509	C5774	Dog	Shandong	Zhuguogucheng	T1616H4257	Petrous	128	SS.full UDG	41.8207	20	0.119567	0.0535603	0.01-1.14	A1b3	117.02	35.3081	2338-2157	2224	This study
22	V0511	C5798	Dog	Shandong	Dinggong	T0818H1740	Petrous	59	SS.full UDG	74.6818	0	0	0.0222935	0-0.56	A1b2	117.853	36.9522			This study
23	V0513	C5805	Dog	Shandong	Dinggong	T1406H353	Petrous	120	SS.full UDG	37.6539	202	1.20763	0.184936	0.03-4.14	A1b1	117.853	36.9522	3145-2959	3032	This study
24	V0517	C5811	Dog	Shandong	Dinggong	T2203H2372	Petrous	71.7	SS.full UDG	43.2552	31	0.185329	0.0767227	0.01-1.99	A1b2	117.853	36.9522	3454-3378	3418	This study
25	V0518	C5812	Dog	Shandong	Dinggong	T1410H1257	Petrous	79.3	SS.full UDG	42.155	45	0.269026	0.0538634	0.01-1.1	A1c	117.853	36.9522			This study
26	V0519	C5813	Dog	Shandong	Dinggong	T1307M23	Petrous	86.2	SS.full UDG	74.1079	4	0.0239134	0.0210887	0-0.51	A1b2	117.853	36.9522			This study
27	V0521	C5814	Dog	Shandong	Dinggong	T0820H918	Petrous	65.2	SS.full UDG	80.979	5	0.0298918	0.0159012	0-0.37	A1b1	117.853	36.9522	3480-3391	3429	This study
28	V0522	C5815	Dog	Shandong	Dinggong	T2108H38:2	Petrous	116	SS.full UDG	36.9298	21	0.125546	0.0370699	0.01-0.88	A1b1	117.853	36.9522			This study
29	V0532	C5878	Dog	Shandong	Tangye	T735610H44⑤	Petrous	79.3	SS.full UDG	39.0888	4	0.0239134	0.0385142	0.01-0.86	A1b1	117.231	36.6867	3070-2885	2990	This study
30	V0542	C5929	Dog	Shandong	Jiaojia	T1707F94①	Petrous	89	SS.full UDG	41.1953	109	0.651641	0.0716509	0.01-1.61	A1b1	117.614	36.718	4848-4652	4753	This study
31	V2742	C5448	Dog	Hebei	Xinglong	2018KXIIT0906F8②	Petrous	112	DS.full UDG	157.367	37	0.221199	0.333094	0.05-7.09	A1c	114.617	42.1154	8519-8371	8411	This study
32	V2744	C5527	Dog	Hebei	Xinglong	2018KXIIT0806F4②	Petrous	73.5	DS.full UDG	118.438	27	0.161416	0.140813	0.02-2.68	A3	114.617	42.1154			This study
33	V2746	C5543	Dog	Xizang	Qulongsaza	2019QSM1:1	Petrous	121	DS.full UDG	137.501	90	0.538052	0.0901843	0.01-2.21	A1a	80.5614	31.0689	1058-959	1004	This study
34	V0527	C5856	Dog	Shandong	Pengjiazhuang	T2213H20②	Tooth	145.1	SS.full UDG	36.8475	54	0.322831	0.0136973	0-0.29	B2	116.902	36.6951			This study
35	V0726	C6637	Dog	Heilongjiang	Harbin	V25378	Tooth	38.91	SS.full UDG	31.488	29	0.173372	0.122012	0.02-2.47	A2a/b	126.599	45.7775	13054-12754	12904	This study
36	V1444	C2236	Dog	Shaanxi	Xinjie	G18:1	Tooth	37.5	SS.full UDG	373.33	2	0.0119567	0.00806401	0-0.18	A1b3	109.165	34.2492			This study
37	V1472	C6574	Dog	Zhejiang	Jingtoushan	YJ T508⑨T508⑭	Petrous	27.6	SS.full UDG	237.866	24	0.143481	0.128089	0.01-1.13	A2c	121.371	30.0306	8173-8025	8105	This study
38	V1473	C6571	Dog	Zhejiang	Jingtoushan	T508⑲	Petrous	29.3	SS.full UDG	53.0328	55	0.32881	0.0730897	0.01-1.67	A2c	121.371	30.0306			This study
39	V1476	C5926	Dog	Shandong	Jiaojia	T1713H694	Petrous	113.7	SS.full UDG	32.484	164	0.980451	0.0806072	0.01-1.81	A2c	117.614	36.718			This study
40	V1481	C3097	Dog	Gansu	Maojiaping	M13	Petrous	43	SS.full UDG	310.122	2	0.0119567	0.0154934	0-0.29	A1a	105.105	34.759	2343-2178	2310	This study
41	V1482	C3082	Dog	Gansu	Maojiaping	T4:④	Tooth	34.6	SS.full UDG	402.059	6	0.0358702	0.0204294	0-0.41	A1a	105.105	34.759	2749-2722	2735	This study
42	V0722	C6630	Dog	Heilongjiang	Harbin	V23967	Jaw	63.38	SS.full UDG	45.878	1820	10.8806	0.0321048	0-0.64	A1a	126.599	45.7775			This study
43	V6942	C8928	Dog	Xizang	Meilongdapu	19MLT3-2395,N92E103,10-L9	Jaw	25.7	SS.full UDG	161.409	2428	14.5155	0.0100905	0-0.25	A3	80.0976	32.5073			This study
44	V8296	C9290	Dog	Shaanxi	Laoniupo	ⅠT0206H116	Petrous	80.7	SS.full UDG	63.16	7	0.0418485	0.0185948	0-0.41	A1c	109.148	34.2625			This study
45	V8326	C9339	Dog	Shaanxi	Donglongshan	T2H26:2	Petrous	64	SS.full UDG	74.09	8	0.0478269	0.0137036	0-0.33	A1c	109.976	33.8515			This study
46	V8327	C9340	Dog	Shaanxi	Donglongshan	T3④	Petrous	74.1	SS.full UDG	63.98	6	0.0358702	0.0417949	0.01-0.96	A3	109.976	33.8515			This study
47	V8331	C9343	Dog	Shaanxi	Donglongshan	97DLST5H34:2	Petrous	47	SS.full UDG	88.55	4	0.0239134	0.00685721	0-0.14	C	109.976	33.8515			This study
48	V8332	C9344	Dog	Shaanxi	Donglongshan	97DLST5H34:3	Petrous	48.2	SS.full UDG	61.96	7	0.0418485	0.0187151	0-0.43	A1c	109.976	33.8515			This study
49	V8337	C9348	Dog	Shaanxi	Shenheyuan	2007XCJ K11:1	Petrous	69	SS.full UDG	43.88	12	0.0717403	0.0185702	0-0.4	A1b1	108.931	34.1167			This study
50	V8346	C9357	Dog	Shaanxi	Shenheyuan	2007XCJ K11:11	Petrous	121.1	SS.full UDG	42.56	144	0.860884	0.0409659	0.01-0.9	A1a	108.931	34.1167			This study
51	V8351	C9361	Dog	Shaanxi	Shenheyuan	2007XCJ K11:16	Petrous	72.1	SS.full UDG	84.75	3	0.0179351	0.0100254	0-0.23	A1b1	108.931	34.1167			This study
52	V8359	C705	Dog	Qinghai	Talitaliha	TLTLH-03-03	Cutting bone	30.2	SS.full UDG	67.23	696	4.16094	0.0182149	0-0.43	A3	97.5125	36.0514			This study
53	V8363	C714	Dog	Gansu	Shannashuza	2013 MCSI T0107 H63①	Cutting bone	36.9	SS.full UDG	72.132	639	3.82017	0.0324771	0-0.76	A4	104.094	34.4939			This study
54	V8364	C716	Dog	Gansu	Shannashuza	2013 MCSI T0108 ④	Cutting bone	31.5	SS.full UDG	76.634	408	2.43917	0.0338258	0.01-0.76	A2c	104.094	34.4939			This study
55	V8365	C717	Dog	Gansu	Shannashuza	2013 MCSI T0308 ④	Cutting bone	36.3	SS.full UDG	28.407	900	5.38052	0.034489	0-0.71	A3	104.094	34.4939			This study
56	V8370	C723	Dog	Qinghai	Andaqiha	2003 Hq T0402 ⑥-19	Cutting bone	30.4	SS.full UDG	32.08	869	5.19519	0.0143325	0-0.31	A1b2	102.013	36.0143			This study
57	V8375	C728	Dog	Qinghai	Jinchankou	A1586	Cutting bone	40.3	SS.full UDG	48.295	1066	6.37293	0.0200412	0-0.44	A1b3	102.54	36.9198			This study
58	V8376	C730	Dog	Qinghai	Jinchankou	A1819	Cutting bone	24.1	SS.full UDG	35.758	690	4.12507	0.00911036	0-0.19	C	102.54	36.9198			This study
59	V8377	C1405	Dog	Xinjiang	Jirentai	T12 SD19	Tooth	35.1	SS.full UDG	44.212	523	3.12668	0.0309103	0-0.72	A1a	82.7498	43.7857			This study
60	V9539	C8594	Dog	Qinghai	Nantan	M26:5	Petrous	110.2	SS.full UDG	76.477	4	0.0239134	0.0176874	0-0.38	A1a	101.79	36.6126			This study
61	V9541_V9562	C2120	Dog	Shaanxi	Yangguanzhai	G8-2⑦:1	Jaw	48.8	SS.full UDG	61.56	642	3.83811	0.0150249	0-0.37	A1b3	109.031	34.4771			This study
62	V9543_V9570	C2122	Dog	Shaanxi	Yangguanzhai	G8-2②：47-2	Jaw	56.7	SS.full UDG	9.05	3443	20.5835	0.13393	0.02-2.86	A1b3	109.031	34.4771			This study
63	V9545	C8587	Dog	Qinghai	Majiatai	M1	Petrous	68.1	SS.full UDG	170.909	2	0.0119567	0.00882552	0-0.21	A1b1	102.377	36.4837			This study
64	V9547_V9577	C2123	Dog	Shaanxi	Yangguanzhai	G8-2:1	Tooth	48.2	SS.full UDG	17.996	1078	6.44467	0.0531521	0.01-1.26	A1b3	109.031	34.4771			This study
65	V9555_V9593	C2129	Dog	Shaanxi	Yangguanzhai	GYTG4-2H776⑤:7	Femur	55.5	SS.full UDG	49.59	391	2.33754	0.0600831	0.01-1.43	A2c	109.031	34.4771			This study
66	V9557_V9594	C2130	Dog	Shaanxi	Yangguanzhai	GYTG4-2H776⑤:9	Tibia	42.7	SS.full UDG	31.992	311	1.85927	0.036212	0.01-0.88	A1b2	109.031	34.4771			This study
67	V9558_V9601	C2132	Dog	Shaanxi	Yangguanzhai	H776①:35	Ulna	45.8	SS.full UDG	51.557	822	4.91421	0.0253746	0-0.59	A1b2	109.031	34.4771			This study
68	V9563_V9609	C3007	Dog	Gansu	Dabaozishan	05LXD II T0109 M2003	Vertebra	101.4	SS.full UDG	39.045	942	5.63161	0.0245565	0-0.55	A2c	105.28	34.2152	2738-2517*	2629*	This study
69	V9565_V9610	C3011	Dog	Gansu	Dabaozishan	05LXD	Tooth	34.4	SS.full UDG	82.574	473	2.82776	0.0109413	0-0.23	A1b3	105.28	34.2152			This study
70	V9567	C3087	Dog	Gansu	Maojiaping	T4: ③	Cutting bone	71.1	SS.full UDG	66.129	605	3.61691	0.0632755	0.01-1.02	A1a	105.105	34.759			This study
71	V9568	C3090	Dog	Gansu	Maojiaping	T4: ③	Cutting bone	56.9	SS.full UDG	25.789	755	4.51366	0.0184461	0-0.4	A1b3	105.105	34.759			This study
72	V9573	C5370	Dog	Xizang	Sangdalongguo	2018ZSEM3:16	Cutting bone	108.9	SS.full UDG	70.236	556	3.32397	0.0121543	0-0.31	A3	79.8093	31.4802			This study
73	V9574	C5371	Dog	Xizang	Sangdalongguo	2018ZSEM3:20	Cutting bone	75.9	SS.full UDG	36.702	991	5.92455	0.0236726	0-0.5	A3	79.8093	31.4802			This study
74	V9576	C5375	Dog	Xizang	Sangdalongguo	2018ZSM3	Cutting bone	72.3	SS.full UDG	326.792	5	0.0298918	0.00300683	0-0.08	A1b3	79.8093	31.4802			This study
75	V9582	C5398	Dog	Gansu	Xichengyi	2017ZHM57	Humerus	104	SS.full UDG	42.371	1005	6.00825	0.0656439	0.01-1.2	A1a	100.346	39.0384			This study
76	V9583	C5399	Dog	Gansu	Ganggangwa	2017JGT1911②	Tibia	46	SS.full UDG	31.48	804	4.8066	0.0146541	0-0.3	A1b3	99.1087	40.2122			This study
77	V9587	C5402	Dog	Gansu	Mazongshan	2017SMYT2704F92	Tibia	62.3	SS.full UDG	60.376	599	3.58104	0.0265818	0-0.58	A1a	97.0353	41.8153			This study
78	V9589	C5439	Dog	Shaanxi	Shimao	Q1T2②	Cutting bone	77.5	SS.full UDG	137.37	5	0.0298918	0.017633	0-0.42	A2c	110.32	38.5714			This study
79	V9590	C5441	Dog	Shaanxi	Shimao	F7外:D3	Jaw	88.5	SS.full UDG	51.613	735	4.39409	0.0137405	0-0.32	A1b2	110.32	38.5714			This study
80	V9591	C5459	Dog	Hebei	Xinglong	2018KXIIT0806F4③a	Jaw	61.3	SS.full UDG	25.811	67	0.40055	0.0867263	0.01-1.89	A1c	114.617	42.1154			This study
81	V9595	C5497	Dog	Hebei	Xinglong	2018KXIIT1006③	Cutting bone	58.2	SS.full UDG	29.695	921	5.50607	0.045967	0.01-1	A3	114.617	42.1154			This study
82	V9599	C6631	Dog	Heilongjiang	Harbin	V26290	Jaw	81.5	SS.full UDG	8.536	520	3.10875	0.415452	0.07-8.82	A2a	126.599	45.7775			This study
83	V9603	C6632	Dog	Heilongjiang	Harbin	V26292	Jaw	72.7	SS.full UDG	33.373	3186	19.047	0.0091785	0-0.22	B1	126.599	45.7775			This study
84	V9605	C6633	Dog	Heilongjiang	Harbin	V26294	Jaw	76.1	SS.full UDG	61.487	486	2.90548	0.0389009	0.01-0.82	A2a	126.599	45.7775			This study
85	V9727	C5579	Dog	Jiangsu	Xiaolongtou	11SXH2:794	Jaw	111.7	SS.full UDG	27.82	1657	9.90614	0.141874	0.02-3.35	A1a	118.526	33.3975			This study
86	V9728	C5583	Dog	Jiangsu	Xiaolongtou	XLT	Tooth	42.8	SS.full UDG	19.574	957	5.72129	0.0102095	0-0.24	A1b3	118.526	33.3975			This study
87	V9733	C5718	Dog	Shandong	Shicun	T8251③	Femur	81.2	SS.full UDG	51.749	759	4.53757	0.0182408	0-0.39	A1b3	118.407	37.0502			This study
88	V9739	C5766	Dog	Shandong	Zhuguogucheng	T1214H610	Jaw	77.9	SS.full UDG	36.661	931	5.56585	0.0275079	0-0.59	A2a	117.02	35.3081			This study
89	V9742	C5799	Dog	Shandong	Dinggong	T1208H314	Jaw	77.5	SS.full UDG	55.643	747	4.46583	0.0161845	0-0.34	A1c	117.853	36.9522			This study
90	V9743	C5837	Dog	Shandong	Dinggong	T2104H1820	Jaw	80.4	SS.full UDG	79.137	96	0.573922	0.00587867	0-0.13	A1b2	117.853	36.9522			This study
91	V9746	C5883	Dog	Shandong	Tangye	T745600G2	Jaw	75.9	SS.full UDG	41.864	287	1.71579	0.00458661	0-0.1	B2	117.231	36.6867			This study
92	V9747	C5885	Dog	Shandong	Tangye	T730590H167	Jaw	77.5	SS.full UDG	14.288	2056	12.2915	0.00982835	0-0.23	A1b1	117.231	36.6867			This study
93	V9750	C5893	Dog	Shandong	Beiqian	T1323H332	Jaw	78.1	SS.full UDG	110.947	62	0.370658	0.00395566	0-0.08	A1b3	120.748	36.6102	2754-2546*	2731*	This study
94	V9751	C5896	Dog	Shandong	Beiqian	T1315M56	Jaw	61.5	SS.full UDG	98.899	2	0.0119567	0.0171237	0-0.34	A1b2	120.748	36.6102	2754-2546*	2731*	This study
95	V9762	C5938	Dog	Shandong	Jiaojia	T1670H599	Jaw	77.3	SS.full UDG	36.658	404	2.41526	0.00495335	0-0.11	A1c	117.614	36.718	4973-4857*	4917*	This study
96	L3068	C1719	Dog	Zhejiang	Tianluoshan	T405 ⑧	Petrous	88.1	DS.half UDG	35.1146	1422	8.50123	0.0548227	0.4-3.0	A1b1	121.393	30.0282	7030-6884 &	6957 &	Zhang et al. 2020
97	L3659	C2125	Dog	Shaanxi	Yangguanzhai	G8-1⑯:6	Tibia	82.6	DS.no UDG	33.7471	819	4.89628	0.0362091	0.0-3.3	A1b3	109.031	34.4771	5194-5050 &	5122 &	Zhang et al. 2020
98	L3660	C2126	Dog	Shaanxi	Yangguanzhai	G8-1⑮:3	Radius	56.5	DS.no UDG	13.4581	2812	16.8111	0	0.4-8.0	A1b3	109.031	34.4771			Zhang et al. 2020
99	L3661	C2131	Dog	Shaanxi	Yangguanzhai	H776⑤:8	Tibia	41	DS.no UDG	39.632	883	5.27889	0.0885692	0.0-1.3	A1b2	109.031	34.4771	5088-4960 &	5024 &	Zhang et al. 2020
100	L3612	C2201	Dog	Shaanxi	Quanhucun	H74②:1	Humerus	72.7	DS.no UDG	154.532	635	3.79626	0.244164	1.7-3.6	A2c	109.87	34.5432	5069-4875 &	4972 &	Zhang et al. 2020
101	L3614	C2203	Dog	Shaanxi	Quanhucun	H127	Jaw	103.8	DS.no UDG	40.0573	971	5.80499	0	0.4-3.9	A1b3	109.87	34.5432			Zhang et al. 2020
102	L3615	C2204	Dog	Shaanxi	Quanhucun	II T2303 H68④	Tooth	31.5	DS.no UDG	70.7591	720	4.30442	0	0.0-2.3	A1b2	109.87	34.5432			Zhang et al. 2020
103	L3616	C2205	Dog	Shaanxi	Quanhucun	T0301③	Jaw	112.8	DS.no UDG	76.693	605	3.61691	0	0.0-0.9	A1b3	109.87	34.5432	2999-2844 &	2921.5 &	Zhang et al. 2020
104	L3617	C2206	Dog	Shaanxi	Quanhucun	G3	Tooth	25	DS.no UDG	8.97639	4377	26.1673	0.9	0.1-5.7	A1b1	109.87	34.5432			Zhang et al. 2020
105	L3618	C2207	Dog	Shaanxi	Quanhucun	G3:2	Tooth	27.2	DS.no UDG	63.2826	718	4.29246	1.4	0.3-3.3	A1b1	109.87	34.5432	2115-1930 &	2022.5 &	Zhang et al. 2020
106	L3663	C2224	Dog	Shaanxi	Xinjie	G4:30	Radius	83.9	DS.no UDG	43.4373	877	5.24302	1.4	0.1-4.3	A1b2	109.165	34.2492			Zhang et al. 2020
107	L3666	C2227	Dog	Shaanxi	Xinjie	G4:25	Ulna	78.1	DS.no UDG	25.9482	1183	7.0724	0.2	0.0-3.7	A1b2	109.165	34.2492			Zhang et al. 2020
108	L3667	C2230	Dog	Shaanxi	Xinjie	G4:10	Tooth	28	DS.no UDG	12.9881	3246	19.4058	0.4	0.1-4.9	A1b3	109.165	34.2492			Zhang et al. 2020
109	L3668	C2234	Dog	Shaanxi	Xinjie	H87:2	Ulna	71.2	DS.no UDG	153.519	734	4.38812	4.9	3.1-7.4	A4	109.165	34.2492	5076-4956 &	5016 &	Zhang et al. 2020
110	L3669	C2238	Dog	Shaanxi	Xinjie	H33:2	Femur	83.5	DS.no UDG	27.6962	1366	8.16644	0.4	0.1-3.1	A1b2	109.165	34.2492	4891-4826 &	4858.5 &	Zhang et al. 2020
111	L3025	C710	Dog	Gansu	Shannashuza	2013 MCS T0210 4b	Cutting bone	58.1	DS.half UDG	157.643	513	3.0669	0	0.0-0.2	A2c	104.094	34.4939			Zhang et al. 2020
112	L3036	C711	Dog	Gansu	Shannashuza	2013 MCS T0210 4b	Cutting bone	61.8	DS.half UDG	74.346	585	3.49734	0.1	0.0-0.6	A1b3	104.094	34.4939	4823-4570 &	4696.5 &	Zhang et al. 2020
113	L3637	C715	Dog	Gansu	Shannashuza	2013 MCSI T0208 H65	Cutting bone	47.4	DS.no UDG	165.863	560	3.34788	0.3	0.0-1.3	A1b2	104.094	34.4939			Zhang et al. 2020
114	V0723	C6635	Dog	Heilongjiang	Harbin	V26300	Jaw	41.55	SS.full UDG	12.017	6576	39.3137	0.0548227	0.01-1.19	A1a	126.599	45.7775			This study
115	V8361	C712	Dog	Gansu	Shannashuza	2013 MCS T0210 H105	Cutting bone	35.6	SS.full UDG	7.203	5333	31.8826	0.0362091	0.01-0.82	A1b2	104.094	34.4939			This study
116	V9560_V9602	C2133	Dog	Shaanxi	Yangguanzhai	GYTG4-2H776:3	Femur	62.5	SS.full UDG	5.932	4589	27.4347	0	0.00-0.00	A1b2	109.031	34.4771			This study
117	V9606	C6634	Dog	Heilongjiang	Harbin	V26295	Jaw	88.1	SS.full UDG	5.277	8529	50.9894	0.244164	0.04-4.31	A1a	126.599	45.7775			This study
118	V9745	C5879	Dog	Shandong	Tangye	T730590H167	Jaw	79.2	SS.full UDG	5.865	7391	44.186	0	0.00-0.00	A1b1	117.231	36.6867			This study
119	V9761	C5935	Dog	Shandong	Jiaojia	T1711F95	Cutting bone	40.8	SS.full UDG	6.684	5233	31.2847	0	0.00-0.00	A1c	117.614	36.718	4973-4857*	4917*	This study
120	V9768	C6610	Dog	Zhejiang	Jingtoushan	T508	Jaw	77.4	SS.full UDG	7.599	5623	33.6163	0	0.00-0.00	A2c	121.371	30.0306			This study
Note:
&based on the radiocarbon age results from Zhang et al., 2020.
*based on the radiocarbon age of the samples from the same site layer.
#based on the age estimated by the cluture of the site.
