# Supplementary material for: Ancient Mitogenomes Reveal the Maternal Genetic History of East Asian Dogs
Source: Mol Biol Evol. 2024 Mar 20;41(4):msae062. doi: 10.1093/molbev/msae062 (PMC11003542; doi:10.1093/molbev/msae062)
Supplement: msae062_Supplementary_Data [file msae062_supplementary_data.zip › supplementary table S2. Selected modern and ancient samples.xlsx]

## Sheet: Sheet1
supplementary table S2. Selected modern individuals and ancient individuals.
Accession NO.	Age (BP)	Species	Country	Location	Continent	Breed	Breed_Origin	Haplotype
LR742771	2000-2800	Dog	Russia	Pospelovo, Primorsky Krai	Asia			A
KF661091	14500	Wolf-like	Switzerland	Kesslerloch_cave	Europe			A
KU290988		Dog	The_Gambia	Kombo	Africa	Gambian_local	The_Gambia, Africa	A1a
EU789697		Dog		South West Asia	Asia	Saluki	Middle_East	A1a
EU789741		Dog	China	Hainan	Asia			A1a
EU789744		Dog	China	Guizhou	Asia			A1a
EU789710		Dog	China	Guizhou	Asia			A1a
EU789735		Dog	Iran		Asia	Iran_local	Iran	A1a
EU789731		Dog	China	Shaanxi	Asia			A1a
EU789712		Dog		Siberia	Asia	Laika	northern Russia and Siberia	A1a
EU789756		Dog	Mongolia		Asia			A1a
EU789724		Dog	China	Guizhou	Asia			A1a
EU789679		Dog	Saudi_Arabia		Asia	Saluki	Middle_East	A1a
EU789696		Dog	China	Shaanxi	Asia			A1a
EU789701		Dog	China	Guizhou	Asia			A1a
EU789717		Dog	China	Guangxi	Asia			A1a
EU789700		Dog	Iran		Asia	Iran_local	Iran	A1a
EU789754		Dog	India	South_Arcot_District	Asia			A1a
AY656747		Dog	Britain		Europe	Welsh_Springer_Spaniel	Great_Britain, Wales	A1a
DQ480496		Dog	Britain		Europe	Irish_Soft_Coated_Wheaton_Terrier	Ireland	A1a
KM061479		Dog		Caucasus	Europe	mixed_breed		A1a
DQ480497		Dog	Sweden		Europe	West_Highland_Terrier_(White)	Great_Britain,_Scotland	A1a
JF342886		Dog	USA	Texas	North_America	Chinese_Crested	China-Great_Britain	A1a
JF342833		Dog	USA	California	North_America	Manchester_Terrier	Great_Britain	A1a
KU290442		Dog	Australia	Maningrida	Oceania	Camp_dog		A1a
KM061489		Dog	Jamaica		South_America	mixed_breed		A1a
KU290601		Dog	Suriname	Paramaribo	South_America	Pekingese	China	A1a
UZAA02	1600	Dog	Israel	Uza	Asia			A1a
AL2022	1565	Dog	Turkey	Marmara region	Asia			A1a
UZAA01	875	Dog	Israel	Uza	Asia			A1a
C88	5000	Dog	Sweden	Frälsegården, Gökhem	Europe			A1a
EU408275		Dog	USA		North_America	French_Bull_Dog	France	A1a
AL2571	5826	Dog	Iran	Tepe Ghela Gap	Asia			A1a
ALPO01	4500	Dog	Croatia	Alymas-Podunavlje	Europe			A1a
ASHQ01	2300	Dog	Israel	Ashkelon	Asia			A1a
ASHQ06	2300	Dog	Israel	Ashkelon	Asia			A1a
ASHQ08	2300	Dog	Israel	Ashkelon	Asia			A1a
C62	3100	Dog	Sweden	Apalle	Europe			A1a
THRZ02	7000	Dog	Israel	Tel Hreiz	Asia			A1a
LR742744	750-1000	Dog	USA	Alaska	North_America			A1b
LR742745	1000-1300	Dog	USA	Alaska	North_America			A1b
KU290961		Dog	South_Africa	Port_Elizabeth	Africa			A1b1
LR742775	3000	Dog	Russia	Khasansky District, Primorsky Krai	Asia			A1b1
EU789685		Dog	China	Jiangxi	Asia			A1b1
EU789695		Dog	China	Guangdong	Asia			A1b1
EU789677		Dog	Thailand	Bangkok	Asia			A1b1
KU290504		Dog	India	Leh	Asia	mixed_breed		A1b1
HM048871		Dog	China	Tibet	Asia	Tibetan_Mastiff	Tibet	A1b1
EU789691		Dog	China	Sichuan	Asia			A1b1
EU789699		Dog	China	Guangxi	Asia			A1b1
EU789675		Dog	China	Hunan	Asia			A1b1
EU789673		Dog	Thailand	Ko_Chang	Asia			A1b2
JX088689		Dog	Indonesia	Kalimantan	Asia			A1b2
JX088690		Dog	Indonesia	Bali	Asia			A1b2
KY798515	1000-2000	Dog	New_Guinea	Taurama	Oceania			A1b2
KM061586		Dog	Fiji	Namada	Oceania	mixed_breed		A1b2
KT168369	650-700	Dog	NewZealand	Wairau_Bar	Oceania			A1b2
KY798508	200-400	Dog	USA	Hawai'i	Oceania			A1b2
KY798509	750-550	Dog	Cook_Islands	Cook_Islands	Oceania			A1b2
KY798514	950-1000	Dog	Torres_Strait	Mabuyag_Island	Oceania			A1b2
KY798516	500-310	Dog	Tokelau	Tokelau	Oceania			A1b2
EU789674		Dog	China	Guizhou	Asia			A1b3
KU290617		Dog	India	Jaipur	Asia	Indian_local	India	A1b3
EU789680		Dog	China	Hunan	Asia			A1b3
LR742787	800-1300	Dog	Russia	Chukotka	Asia			A1b4
DQ480499		Dog	Siberia		Asia	Siberian_Husky	Siberia, Russia	A1b4
LR742793	800-1000	Dog	Russia	Makanrushi Island, Kuril Islands	Asia			A1b
EU789681		Dog	China	Hunan	Asia			A1b4
KY798512	1800-500	Dog	China	Taiwan	Asia			A1b4
CGG10	1720-1780	Dog	Russia	Western Chukotka	Asia			A1b4
CGG11	1700-1740	Dog	Russia	Western Chukotka	Asia			A1b4
LR742728	500	Dog	USA	Quinhagak, Alaska	North_America			A1b4
LR742729	500	Dog	USA	Quinhagak, Alaska	North_America			A1b4
LR742730	500	Dog	USA	Quinhagak, Alaska	North_America			A1b4
LR742732	500	Dog	USA	Quinhagak, Alaska	North_America			A1b4
LR742750	300-800	Dog	USA	Alaska	North_America			A1b4
LR742804	100	Dog	Greenland	East Greenland	North_America			A1b4
LR742820	500-750	Dog	Greenland	East Greenland	North_America			A1b4
LR742864	1200-1300	Dog	Canada	Banks Island	North_America			A1b4
LR742873	300-800	Dog	Canada	Baffin	North_America			A1b4
JX088671		Dog	Australia_NW	SimpsonDesert2	Oceania	Dingo	Australia	A1b4
JX088674		Dog	New_Guinea		Oceania	NGSD	New_Guinea	A1b4
KU290492		Dog	Australia	Maningrida	Oceania			A1b4
F3781	100	Dog	Russia	East Siberian Sea coast	Asia			A1b4
EU789684		Dog	China	Guangxi	Asia			A1c
EU789692		Dog	China	Guangdong	Asia			A1c
EU789693		Dog	China	Hunan	Asia			A1c
EU789667		Dog	China	Guizhou	Asia			A1c
EU789682		Dog	Thailand	Chang_Mai	Asia			A1c
EU789676		Dog	China	Guangxi	Asia			A1c
EU789672		Dog	China	Yunnan	Asia			A1c
LR742810	150	Dog	Greenland	Foulke Fjord, Inglefield Land	North_America			A2
JF342811		Dog	USA	Alaska	North_America	American_Eskimo_Dog	Canada	A2
PRD1	1500	Dog	Canada	British Columbia	North_America			A2
LR742763	150	Dog	USA	Alaska	North_America			A2
LR742734	500-1400	Dog	USA	Alaska	North_America			A2
LR742855	200	Dog	Canada	Eskimo Lakes, Mackenzie Delta	North_America			A2a
CGG1	8775-9015	Dog	Russia	New Siberian Islands	Asia			A2a
LR742766	1000-1300	Dog	USA	Alaska	North_America			A2a
LR742814	300-800	Dog	Greenland	North East Greenland	North_America			A2a
LR742867	600-800	Dog	Canada	Nunavut	North_America			A2a
LR742871	300-800	Dog	Canada	Southampton Island	North_America			A2a
C26	7000	Dog	Russia	Lake Baikal, Pad' Kalashnikova	Asia			A2a
CGG6	9515	Dog	Russia	Zhokhov Island	Asia			A2a
OL4223	6900	Dog	Russia	Lake Baikal, Pad' Kalashnikova	Asia			A2a
EU789664		Dog	Thailand	Laem_Ngop	Asia			A2b
EU789669		Dog	China	Shaanxi	Asia			A2b
EU789755		Dog	Japan		Asia	Japanese_Spitz	Japan	A2b
KM061562		Dog	Russia		Europe	mixed_breed		A2b
Cox6	1500-3000	Dog	USA	Alabama	North_America			A2b
ISM090	8560-8210	Dog	USA	Missouri	North_America			A2b
JBG45	1000-1400	Dog	USA	Illinois	North_America			A2b
JBG48	1000-1400	Dog	USA	Illinois	North_America			A2b
OSU622	2200-1600	Dog	USA	Ohio	North_America			A2b
OSU624	2200-1600	Dog	USA	Ohio	North_America			A2b
P59	3000-7000	Dog	USA	Alabama	North_America			A2b
May_3	1000	Dog	Mexico	Yucatan	North_America			A2b
JF342848		Dog	USA	California	North_America	Chinook	United_States	A2b
KU291094		Dog	Nicaragua	San_Juan_del_Sur	North_America	Terrier_cross		A2b
KF661083	8500	Dog-like	USA	Kostersite,Illinois	North_America			A2b
KF661086	1000	Dog-like	USA	Florida	North_America			A2b
AL3194	4402-3912	Dog	Canada	Newfoundland	North_America			A2b
CIAS	2000-6000	Dog	USA	California	North_America			A2b
ISM256	10110-9680	Dog	USA	Illinois	North_America			A2b
ISM357	10130-9680	Dog	USA	Illinois	North_America			A2b
KF661084	1000	Dog-like	Argentina	Cerro_Lutz	South_America			A2b
AL3223	1000	Dog	USA	Weyanoke Old Town, Virginia (the Hatch site)	North_America			A2b
EU408262		Dog	USA		North_America	Chihuahua	Mexico	A2b
EU789665		Dog	China	Guizhou	Asia			A2c
EU789668		Dog	China	Guizhou	Asia			A2c
EU789663		Dog	China	Jiangxi	Asia			A2c
EU789666		Dog	China	Hainan	Asia			A2c
EU789670		Dog	China	Yunnan	Asia			A2c
EU789738		Dog	China	Hainan	Asia			A2c
KY798511	2921-3075	Dog	East_Timor	East_Timor	Oceania			A2c
CGG5	8715-8995	Dog	Russia	New Siberian Islands	Asia			A3
KU290402		Dog	India	Leh	Asia	Collie_cross		A3
KU290404		Dog	India	Leh	Asia			A3
KU290406		Dog	India	Leh	Asia	Corgi_cross		A3
KU290446		Dog	India	Leh	Asia			A3
KU290448		Dog	India	Leh	Asia			A3
EU789745		Dog	China	Yunnan	Asia			A3
EU789688		Dog	China	Yunnan	Asia			A3
EU408300		Dog	USA		North_America	Tibetan_mastiff	Tibet	A3
OL4061	10930	Dog	Russia	Veretye, Lake Lacha	Europe			A4
