# Supplementary material for: Ancient Mitogenomes Reveal the Maternal Genetic History of East Asian Dogs
Source: Mol Biol Evol. 2024 Mar 20;41(4):msae062. doi: 10.1093/molbev/msae062 (PMC11003542; doi:10.1093/molbev/msae062)
Supplement: msae062_Supplementary_Data [file msae062_supplementary_data.zip › supplementary table S4. Bayesian tipdating for Haerbin individuals.xlsx]

## Sheet: Haerbin_date
supplementary table S4. Bayesian tip dating values by BEAST v1.10.4 (Suchard et al. 2018).
Summary Statistic	age(A2a_V9599_Harbin)	age(A1a_V0722_Harbin)	age(A2_V0726_Harbin_13000)	age(A2a_V9605_Harbin)
mean	6298.65	10150.1	16132.3	6384.74
stderr of mean	19.6396	31.9877	52.5958	33.5415
stdev	1221.48	1697.68	1054.72	2220.96
variance	1492000	2882100	1112400	4932700
median	6390.67	10158.6	16142.5	6682.66
value range	[227.1793, 10176.5279]	[1380.113, 16616.8474]	[10102.1426, 20286.8421]	[1.1333, 12445.3133]
geometric mean	6158.84	9998.37	16097.5	5758.44
95% HPD interval	[3739.4275, 8470.9108]	[6820.4895, 13489.3071]	[14095.8506, 18209.3934]	[1651.8985, 10197.3078]
auto-correlation time (ACT)	11635.9	15979.6	111930	10265.8
effective sample size (ESS)	3867.8	2816.4	402.1	4384
number of samples	9001	9001	9001	9001
